# Supplementary material for: Comparing the Anthropometrics, Body Composition, and Strength Performance of Male and Female Italian Breaking Athletes: A Pilot Study
Source: Sports (Basel). 2024 Jul 22;12(7):197. doi: 10.3390/sports12070197 (PMC11280681; doi:10.3390/sports12070197)
Supplement: Supplementary file 1 [file sports-12-00197-s001.zip]

Archive with 1 entries (1 files):
- sports-3040691-supplementary.pdf
